# Supplementary material for: Germinal Center B Cell and T Follicular Helper Cell Responses to Viral Vector and Protein-in-Adjuvant Vaccines
Source: J Immunol. 2016 Jul 13;197(4):1242–51. doi: 10.4049/jimmunol.1502472 (PMC4974488; doi:10.4049/jimmunol.1502472)
Supplement: Data Supplement [file JI_1502472.zip]

Archive with 2 entries (2 files):
- JI_1502472_Supplemental_Material_1.pdf
- manifest.xml
